# Supplementary material for: Genetic Variability of 3′-Proximal Region of Genomes of Orf Viruses Isolated From Sheep and Wild Japanese Serows (Capricornis crispus) in Japan
Source: Front Vet Sci. 2020 Apr 24;7:188. doi: 10.3389/fvets.2020.00188 (PMC7193945; doi:10.3389/fvets.2020.00188)
Supplement: Supplementary file 1 [file Table_1.XLSX]

## Sheet: Table S1.
	Supplementary Table S1. Primers and PCR conditions used in this study
	Targeta)	Open reading frame no.	Primers	Sequence (5'-3')b)	Product size (bp)	PCR conditions
						Denaturation	Annealing	Extension	Cycles
	GIF	117	117F1	TAG TCC GCC GCG AGC GGT TCT	799	94ºC, 30sec	58ºC, 30sec	72ºC, 60sec	40
			117R	GCG TGC WAA ACG CCG TTT TAT TTC
	Inducer of cell apoptosis	119	1819F1	CTT TAC ACA CTG ACT TTG TAC	537-652	94ºC, 30sec	55ºC, 30sec	72ºC, 60sec	40
			1920R2	GTG TCC TTC ATG TGT GCG ATG
			111F1	GCA TTC GGC GAC ATG CTG TA
	Inhibitor of apoptosis	125	124F-orf	GCC CAG ATG CTC GGA GAC TGA	522	94ºC, 30sec	60ºC, 30sec	72ºC, 30sec	30
			126R	GAG CAT GTG CAG CGG CGC GTA
	vIL-10	127	126F-orf	CTC CTG ACC GTG GAG GAA CTC	561	94ºC, 30sec	60ºC, 30sec	72ºC, 30sec	30
			128R	GTA CTG GTG CAG CGC GGT CTT
	a) GIF, granulocyte macrophage colony-stimulating factor and interleukin-2 inhibition factor; vIL-10, viral interleukin-10.
	b) W, A/T.
