# Supplementary material for: Genetic Variability of 3′-Proximal Region of Genomes of Orf Viruses Isolated From Sheep and Wild Japanese Serows (Capricornis crispus) in Japan
Source: Front Vet Sci. 2020 Apr 24;7:188. doi: 10.3389/fvets.2020.00188 (PMC7193945; doi:10.3389/fvets.2020.00188)
Supplement: Supplementary file 2 [file Table_2.XLSX]

## Sheet: Table S2.
Supplementary Table S2. Nucleotide and deduced amino acid sequence identities of ORF 125 (%)
Strain	Iwate	HIS	S-1	R-1	GE	NZ2	SA00	IA82	NA1/11	GO	YX
Nucleotide sequence identities
Iwate		99.4	100	100	100	99.8	96.1	99	98	97.1	96.9
HIS	98.8		98.8	98.8	98.8	99.6	96.3	99.6	98.2	97.3	97.1
S-1	100	99.4		100	100	99.8	96.1	99	98	97.1	96.9
R-1	100	99.4	100		100	99.8	96.1	99	98	97.1	96.9
GE	100	99.4	100	100		99.8	96.1	99	98	97.1	96.9
NZ2	100	98.8	100	100	100		96.3	99.6	98.2	97.3	97.1
SA00	92.4	92.4	92.4	92.4	92.4	92.4		93	93	98.2	97.6
IA82	98.2	99.4	98.2	98.2	98.2	98.2	96.5		98.2	97.3	97.5
NA1/11	98.2	98.8	98.2	98.2	98.2	98.2	95.7	99.4		94.7	95.3
GO	94.2	94.2	94.2	94.2	94.2	94.2	96.7	94.7	98.2		99.2
YX	94.7	94.7	94.7	94.7	94.7	94.7	98	95.3	96.5	99.4
Amino acid sequence identities
