# Supplementary material for: Genetic Variability of 3′-Proximal Region of Genomes of Orf Viruses Isolated From Sheep and Wild Japanese Serows (Capricornis crispus) in Japan
Source: Front Vet Sci. 2020 Apr 24;7:188. doi: 10.3389/fvets.2020.00188 (PMC7193945; doi:10.3389/fvets.2020.00188)
Supplement: Supplementary file 3 [file Table_3.XLSX]

## Sheet: Table S3.
Supplementary Table S3. Nucleotide and deduced amino acid sequence identities of ORF 127 (%)
Strain	Iwate	HIS	S-1	R-1	GE	NZ2	SA00	IA82	NA1/11	GO	YX
Nucleotide sequence identities
Iwate		97.6	100	100	100	98.5	96.3	98.3	97.6	95.5	96
HIS	96.2		96.2	96.2	96.2	96.6	95.6	98.9	96.7	95.1	95.7
S-1	100	97.6		100	100	98.5	96.3	98.3	97.6	95.5	96
R-1	100	97.6	100		100	98.5	96.3	98.3	97.6	95.5	96
GE	100	97.6	100	100		98.5	96.3	98.3	97.6	95.5	96
NZ2	96.7	94.6	96.7	96.7	96.7		96.5	95.9	97.3	96	96.6
SA00	95.6	94	95.6	95.6	95.6	95.6		94	96.2	98.9	98.9
IA82	97.3	98.9	97.3	97.3	97.3	94	95.4		96.4	94.8	95.3
NA1/11	97.3	95.1	97.3	97.3	97.3	97.3	97.1	94.6		97.2	97.2
GO	96.2	95.1	96.2	96.2	96.2	96.7	98	94.5	96.4		99.1
YX	96.2	95.1	96.2	96.2	96.2	96.7	98.9	94.5	96.9	100
Amino acid sequence identities
